# Supplementary material for: Evaluation and optimization of municipal-level health impact assessment policies in China based on the PMC index model
Source: Front Public Health. 2025 Dec 15;13:1693278. doi: 10.3389/fpubh.2025.1693278 (PMC12745205; doi:10.3389/fpubh.2025.1693278)
Supplement: Supplementary file 1 [file Table_1.XLS]

## Sheet: 策PMC指数分析结果
健康影响评估政策PMC指数分析结果
政策编号	Ｘ１	Ｘ２	Ｘ３	Ｘ４	Ｘ５	Ｘ６	Ｘ７	Ｘ８	Ｘ９	ＰＭＣ指数	排名	凹陷指数	政策分级
P1	1	0.333333	0.5	1	1	1	0.777778	0.666667	1	7.27778	4	2.72222	完整且合理
P2	1	0.333333	0.5	0.25	1	1	0.666667	0.666667	1	6.41667	29	3.58333	可接受
P3	1	0.333333	0.5	1	1	1	0.555556	1	1	7.38889	1	2.61111	完整且合理
P4	1	0.333333	0.5	0.5	1	1	0.777778	1	1	7.11111	8	2.88889	完整且合理
P5	1	0.333333	0.5	1	1	1	0.777778	0.666667	1	7.27778	4	2.72222	完整且合理
P6	1	0.333333	0.5	0.75	1	1	0.444444	0.666667	1	6.69444	23	3.30556	可接受
P7	1	0.333333	0.5	0.75	1	1	0.555556	0.666667	1	6.80556	18	3.19444	可接受
P8	1	0.333333	0.5	0.5	1	1	0.555556	0.666667	1	6.55556	28	3.44444	可接受
P9	1	0.333333	0.5	0.75	1	0.666667	0.444444	0.666667	1	6.36111	30	3.63889	可接受
P10	1	0.333333	0.5	0.75	1	0.666667	0.444444	0.666667	1	6.36111	30	3.63889	可接受
P11	1	0.333333	0.5	0.75	1	0.666667	0.888889	0.666667	1	6.80556	18	3.19444	可接受
P12	1	0.333333	0.5	0.75	1	1	0.555556	0.666667	1	6.80556	18	3.19444	可接受
P13	1	0.333333	0.5	0.75	1	1	0.777778	0.666667	1	7.02778	10	2.97222	完整且合理
P14	1	0.333333	0.5	0.75	1	0.666667	0.666667	0.666667	1	6.58333	26	3.41667	可接受
P15	1	0.333333	0.5	1	1	0.666667	0.555556	0.666667	1	6.72222	21	3.27778	可接受
P16	1	0.333333	0.5	1	1	1	0.555556	0.666667	1	7.05556	9	2.94444	完整且合理
P17	1	0.333333	0.5	1	1	1	0.444444	0.666667	1	6.94444	12	3.05556	可接受
P18	1	0.333333	0.5	0.75	1	0.666667	0.777778	0.666667	1	6.69444	23	3.30556	可接受
P19	1	0.333333	0.5	0.75	1	0.666667	0.666667	0.666667	1	6.58333	26	3.41667	可接受
P20	1	0.333333	0.5	1	1	0.666667	0.777778	0.666667	1	6.94444	12	3.05556	可接受
P21	1	0.333333	0.5	1	1	0.666667	0.666667	0.666667	1	6.83333	16	3.16667	可接受
P22	1	0.333333	0.5	0.75	1	0.666667	0.777778	1	1	7.02778	10	2.97222	完整且合理
P23	1	0.333333	0.5	1	1	0.666667	0.888889	1	1	7.38889	1	2.61111	完整且合理
P24	1	0.333333	0.5	1	1	1	0.666667	0.666667	1	7.16667	6	2.83333	完整且合理
P25	1	0.333333	0.5	1	1	0.666667	0.777778	0.666667	1	6.94444	12	3.05556	可接受
P26	1	0.333333	0.5	1	1	0.666667	0.555556	0.666667	1	6.72222	21	3.27778	可接受
P27	1	0.333333	0.5	1	1	0.666667	0.888889	1	1	7.38889	1	2.61111	完整且合理
P28	1	0.333333	0.5	0.75	1	1	0.444444	0.666667	1	6.69444	23	3.30556	可接受
P29	1	0.333333	0.5	1	1	1	0.666667	0.666667	1	7.16667	6	2.83333	完整且合理
P30	1	0.333333	0.5	1	1	0.666667	0.666667	0.666667	1	6.83333	16	3.16667	可接受
平均值	1	0.333333	0.5	0.841667	1	0.833333	0.655556	0.722222	1	6.88611		3.11389	可接受

## Sheet: 指标具体数值
Supplementary Material Evaluation and Optimization of Municipal-Level Health Impact Assessment Policies in China Based on the PMC Index Model
Table S1 Multiple input-output scales for Health Impact Assessment Policies
	X1					X2			X3		X4				X5						X6			X7									X8			X9
P1	1	1	1	1	1	1	0	0	0	1	1	1	1	1	1	1	1	1	1	1	1	1	1	1	1	1	1	1	0	1	0	1	1	0	1	1	1	1	1
P2	1	1	1	1	1	0	0	1	0	1	0	0	1	0	1	1	1	1	1	1	1	1	1	1	1	1	0	1	0	1	0	1	1	0	1	1	1	1	1
P3	1	1	1	1	1	0	0	1	0	1	1	1	1	1	1	1	1	1	1	1	1	1	1	1	1	0	0	1	0	1	0	1	1	1	1	1	1	1	1
P4	1	1	1	1	1	0	0	1	0	1	1	0	1	0	1	1	1	1	1	1	1	1	1	1	1	1	1	0	0	1	1	1	1	1	1	1	1	1	1
P5	1	1	1	1	1	1	0	0	1	0	1	1	1	1	1	1	1	1	1	1	1	1	1	1	1	1	1	1	0	1	0	1	1	0	1	1	1	1	1
P6	1	1	1	1	1	0	0	1	1	0	1	0	1	1	1	1	1	1	1	1	1	1	1	1	1	0	0	0	0	1	0	1	1	0	1	1	1	1	1
P7	1	1	1	1	1	0	1	0	0	1	0	1	1	1	1	1	1	1	1	1	1	1	1	1	1	0	1	1	0	0	0	1	1	0	1	1	1	1	1
P8	1	1	1	1	1	0	1	0	0	1	1	0	1	0	1	1	1	1	1	1	1	1	1	1	0	1	1	0	0	1	0	1	1	0	1	1	1	1	1
P9	1	1	1	1	1	1	0	0	1	0	1	1	1	0	1	1	1	1	1	1	1	1	0	1	0	0	0	1	0	1	0	1	1	0	1	1	1	1	1
P10	1	1	1	1	1	0	1	0	0	1	1	0	1	1	1	1	1	1	1	1	1	1	0	1	1	1	0	0	0	1	0	0	1	0	1	1	1	1	1
P11	1	1	1	1	1	0	1	0	0	1	1	0	1	1	1	1	1	1	1	1	1	1	0	1	1	1	1	1	0	1	1	1	1	0	1	1	1	1	1
P12	1	1	1	1	1	1	0	0	0	1	1	1	1	0	1	1	1	1	1	1	1	1	1	1	0	1	0	1	0	1	0	1	1	0	1	1	1	1	1
P13	1	1	1	1	1	0	1	0	0	1	1	0	1	1	1	1	1	1	1	1	1	1	1	1	1	1	1	1	0	1	0	1	1	0	1	1	1	1	1
P14	1	1	1	1	1	1	0	0	0	1	1	0	1	1	1	1	1	1	1	1	1	1	0	1	1	1	0	1	0	1	0	1	1	0	1	1	1	1	1
P15	1	1	1	1	1	1	0	0	0	1	1	1	1	1	1	1	1	1	1	1	1	1	0	1	1	0	0	1	0	1	0	1	1	0	1	1	1	1	1
P16	1	1	1	1	1	1	0	0	0	1	1	1	1	1	1	1	1	1	1	1	1	1	1	1	0	0	1	1	0	1	0	1	1	0	1	1	1	1	1
P17	1	1	1	1	1	1	0	0	0	1	1	1	1	1	1	1	1	1	1	1	1	1	1	1	0	0	0	1	0	1	0	1	1	0	1	1	1	1	1
P18	1	1	1	1	1	0	1	0	0	1	1	0	1	1	1	1	1	1	1	1	1	1	0	1	1	1	1	1	0	1	0	1	1	0	1	1	1	1	1
P19	1	1	1	1	1	1	0	0	0	1	1	0	1	1	1	1	1	1	1	1	1	1	0	1	1	1	0	1	0	1	0	1	1	0	1	1	1	1	1
P20	1	1	1	1	1	0	1	0	1	0	1	1	1	1	1	1	1	1	1	1	1	1	0	1	1	1	1	1	0	1	0	1	1	0	1	1	1	1	1
P21	1	1	1	1	1	1	0	0	1	0	1	1	1	1	1	1	1	1	1	1	1	1	0	1	1	1	0	1	0	1	0	1	1	0	1	1	1	1	1
P22	1	1	1	1	1	0	1	0	0	1	1	0	1	1	1	1	1	1	1	1	1	1	0	1	1	1	0	1	0	1	1	1	1	1	1	1	1	1	1
P23	1	1	1	1	1	0	0	1	0	1	1	1	1	1	1	1	1	1	1	1	1	1	0	1	1	1	1	1	0	1	1	1	1	1	1	1	1	1	1
P24	1	1	1	1	1	0	1	0	0	1	1	1	1	1	1	1	1	1	1	1	1	1	1	1	1	1	0	1	0	1	0	1	1	0	1	1	1	1	1
P25	1	1	1	1	1	0	0	1	0	1	1	1	1	1	1	1	1	1	1	1	1	1	0	1	1	1	1	1	0	1	0	1	1	0	1	1	1	1	1
P26	1	1	1	1	1	0	0	1	0	1	1	1	1	1	1	1	1	1	1	1	1	1	0	1	0	0	1	1	0	1	0	1	1	0	1	1	1	1	1
P27	1	1	1	1	1	1	0	0	1	0	1	1	1	1	1	1	1	1	1	1	1	1	0	1	1	1	1	1	0	1	1	1	1	1	1	1	1	1	1
P28	1	1	1	1	1	0	0	1	0	1	1	0	1	1	1	1	1	1	1	1	1	1	1	1	0	0	0	1	0	1	0	1	1	0	1	1	1	1	1
P29	1	1	1	1	1	0	1	0	1	0	1	1	1	1	1	1	1	1	1	1	1	1	1	1	1	1	0	1	0	1	0	1	1	0	1	1	1	1	1
P30	1	1	1	1	1	1	0	0	0	1	1	1	1	1	1	1	1	1	1	1	1	1	0	1	0	1	1	1	0	1	0	1	1	0	1	1	1	1	1

## Sheet: 曲面图
1	0.333333	0.5						1	0.333333	0.5
1	1	1						0.25	1	1
0.777778	0.666667	1						0.666667	0.666667	1
	P9
1	0.333333	0.5
0.75	1	0.666667
0.444444	0.666667	1
	P23
1	0.333333	0.5
1	1	0.666667
0.888889	1	1

## Sheet: Sheet1
黄色底色为试点城市
东部地区城市 红色字
河北省：石家庄市
山东省：威海市、日照市
广东省：深圳市、广州市、中山市
辽宁省：大连市
福建省：三明市
浙江省：丽水市、绍兴市、杭州市
中部地区城市 蓝字
安徽省：芜湖市、阜阳市、淮南市、合肥市、滁州市、亳州市
江西省：萍乡市、景德镇市、宜春市
湖北省：随州市、宜昌市
湖南省：衡阳市
吉林省：长春市
西部地区城市 黑字
甘肃省：嘉峪关市
广西壮族自治区：南宁市、北海市
陕西省：宝鸡市、汉中市
贵州省：铜仁市
